# Supplementary material for: 3D mechanical characterization of single cells and small organisms using acoustic manipulation and force microscopy
Source: Nat Commun. 2021 May 10;12:2583. doi: 10.1038/s41467-021-22718-8 (PMC8110787; doi:10.1038/s41467-021-22718-8)
Supplement: Supplementary file 9 — Source Data [file 41467_2021_22718_MOESM9_ESM.xlsx]

## Sheet: Fig 2e
Figure 2e - Histogram of apparent stiffness measurements of 30 pollen grains in H2O
Apparent stiffness Intine (N/m)				Apparent stiffness Exine (N/m)
8.2714				11.3238
8.5209				15.2453
6.6875				21.1512
17.8553				11.1089
17.1936				19.5099
16.5302				16.8876
17.1563				10.8276
17.1768				24.3918
16.5137				26.1735
13.1122				31.7477
13.777				26.0209
12.164				16.8982
5.4428				16.3066
6.2472				15.0406
7.934				16.2386
16.9957				19.8861
16.8226				18.7227
17.9109				18.492
3.7547				11.4723
6.7358				9.8648
3.3136				12.3084
4.7586				10.1183
4.1604				9.8171
4.518				13.4859
5.7639				9.9422
5.7376				27.2504
5.6952				22.8473
14.8635				29.5247
11.1362				22.6548
11.8102				20.6177
14.6086				33.4061
15.623				19.5636
16.9451				10.3049
5.2086				13.7245
5.3868				8.6578
13.4682				10.535
14.7966				10.8559
12.5923				7.9503
3.873				12.1354
5.786				12.1523
4.9264				12.433
5.6287				8.2759
6.2127				11.0584
6.7204				23.4705
6.2458				9.8686
9.8122				13.5465
9.5642				6.5964
10.406				14.7292
3.9689				9.717
5.4935				6.8901
9.4843				10.9065
8.9767				7.9882
8.7926				6.3694
9.0921				21.1423
6.0501				24.7384
8.1315				18.2125
12.3972				28.9994
13.3448				19.2384
12.7334				25.0016
11.9917				17.3894
5.6026				25.9618
4.4009				24.8506
2.9897				15.4207
4.1351				19.3553
4.7905				16.2876
4.6339				21.7277
8.8015				21.5536
8.1745				18.0102
9.3968				30.1567
11.2388				27.0104
11.3845				28.1502
14.3813				26.0949
1.4416				20.6643
4.9178				26.5812
2.4699				28.6681
1.4109				20.5295
13.2396				28.4466
12.4614				9.8291
12.0985				6.4884
11.8413				10.4549
12.0299				7.2454
13.0692				8.2019
7.7161				7.1909
8.6542				7.1148
11.5513				10.6526
8.7461				19.1125
12.746				18.0807
10.3472				24.6997
8.6274				22.3019
3.7304				19.48
3.5927				17.5406
6.0288				19.9664
				23.5034
				16.6351
				19.3518
				22.8997
				24.2296
				15.0095
				15.3554
				19.3225
				37.8514
				16.6122
				11.1947
				16.2491
				12.4381
				11.7782
				15.1565
				14.1446
				17.5931
				17.0651
				18.9697
				16.857
				14.3609
				8.1746
				11.9872
				10.6007
				11.6971
				11.4724
				7.1988
				7.7094
				16.0205
				16.6219
				17.2457
				14.9739
				17.7811
				15.8243
				15.1598
				13.5534
				15.2173
				10.4299
				8.1519
				13.9099
				11.0378
				7.494
				11.837
				25.9629
				21.3847
				19.337
				16.2799
				17.5696
				17.4561
				22.5883
				20.9968
				20.0299
				13.9529
				22.6555
				25.9596
				19.0176
				23.3897
				21.9112
				9.4057
				25.632
				8.8147
				11.0297
				7.7579
				11.9192
				13.911
				10.4862
				7.4102
				7.6478
				6.493
				9.4114
				7.2137
				10.9044
				7.075
				20.3944
				10.5642
				10.781
				10.4563
				18.6005
				13.0726
				16.583
				31.7458
				21.0225
				12.6872
				12.9183
				17.4958
				21.9575
				36.9439
				17.5003
				18.7705
				22.0275
				18.8604
				22.9701
				18.152
				18.8902
				18.2918
				20.8736
				9.9651
				13.2205
				8.945
				7.0868
				9.8914
				10.151
				14.0331
				18.3164
				17.1892
				15.2864
				16.2772
				25.6216
				20.7751
				29.9868
				18.8392
				18.8873
				9.7008
				14.9033
				12.0362
				13.4133

## Sheet: Fig 2e (Inset)
Figure 2e (inset) - Histogram of apparent stiffness measurements a single pollen grain in H2O
Apparent Stiffness (N/m)
1.44
9.97
4.92
2.47
1.41
13.22
8.95
7.09
9.89
10.15

## Sheet: Fig 2f
Figure 2f - Force-distance curves for indentation of intine and exine on same pollen + linear fit of intine and exine indentation
Intine Indentation		Intine Linear Fit			Exine Indentation		Exine Linear Fit
Distance (um)	Force (uN)	Distance (um)	Force (uN)		Distance (um)	Force (uN)	Distance (um)	Force (uN)
-0.00037	-0.01113	1.39691	4.93097		-0.00073	0.002783	1.31634	4.99581
0.008239	-0.00526	1.40405	4.98875		0.007873	0.002783	1.32367	5.10039
0.016478	-0.00526	1.41193	5.05245		0.017394	0.001856	1.33026	5.19451
0.024535	-0.0034	1.42035	5.12059		0.025817	0.003092	1.33813	5.30693
0.032042	-0.00093	1.42804	5.18281		0.034057	0.000617	1.34637	5.42458
0.03955	0.019175	1.43591	5.2465		0.042479	-0.00309	1.35461	5.54222
0.048156	0.029999	1.44379	5.3102		0.050719	-1.01e-06	1.36358	5.67032
0.056029	0.042369	1.45221	5.37834		0.058226	-0.00155	1.37256	5.79843
0.063903	0.047627	1.4599	5.44056		0.065917	0.000927	1.38098	5.91869
0.072143	0.055976	1.46777	5.50425		0.073241	-0.00216	1.38904	6.03373
0.081298	0.053193	1.47638	5.57388		0.081298	0.001856	1.39691	6.14615
0.089171	0.056904	1.48517	5.64498		0.090087	-0.00155	1.40478	6.25857
0.098144	0.060616	1.49322	5.71016		0.09851	0.00402	1.41339	6.38144
0.106933	0.066182	1.50165	5.7783		0.107116	0.001236	1.42181	6.50171
0.115538	0.075151	1.51044	5.84941		0.116088	0.004947	1.4306	6.62719
0.124144	0.096799	1.51886	5.91755		0.124327	0.004019	1.43976	6.75791
0.13275	0.097726	1.52728	5.98569		0.132383	0.004946	1.44818	6.87817
0.140074	0.105768	1.53625	6.05827		0.140257	0.004946	1.45605	6.9906
0.147948	0.107623	1.54559	6.13382		0.148314	0.00773	1.46448	7.11086
0.156554	0.119066	1.55401	6.20196		0.156187	0.008968	1.4729	7.23113
0.164611	0.122777	1.56299	6.27455		0.164244	0.009587	1.48059	7.34093
0.172301	0.139787	1.57141	6.34269		0.171385	0.012061	1.48846	7.45334
0.18164	0.141643	1.57892	6.40343		0.178343	0.014535	1.49652	7.56838
0.190795	0.156488	1.58661	6.46564		0.185667	0.017628	1.50439	7.68079
0.199218	0.15989	1.5954	6.53675		0.193541	0.0167	1.51318	7.80628
0.207458	0.170405	1.60345	6.60193		0.201964	0.017627	1.52142	7.92392
0.216064	0.171334	1.61188	6.67007		0.210386	0.017627	1.52966	8.04157
0.224303	0.18958	1.62085	6.74266		0.218443	0.017009	1.5379	8.15921
0.232177	0.195765	1.62927	6.8108		0.22595	0.012988	1.54559	8.26902
0.24005	0.221743	1.63733	6.87598		0.233275	0.013916	1.55292	8.3736
0.248107	0.220815	1.6452	6.93968		0.239867	0.015462	1.56116	8.49124
0.255614	0.224526	1.65289	7.00189		0.247375	0.01639	1.56921	8.60628
0.262205	0.219577	1.66058	7.06411		0.255614	0.019483	1.57782	8.72916
0.269896	0.245556	1.66919	7.13373		0.263488	0.018555	1.58697	8.85988
0.278136	0.256689	1.67798	7.20484		0.272094	0.020101	1.5954	8.98014
0.285644	0.27741	1.68622	7.2715		0.280517	0.021956	1.60327	9.09256
0.294433	0.293492	1.69409	7.33519		0.287657	0.022265
0.303772	0.313595	1.70123	7.39297		0.295165	0.017008
0.311828	0.324419	1.70727	7.44185		0.303404	0.019482
0.319701	0.332459	1.71295	7.48778		0.311644	0.020719
0.327941	0.341428	1.71954	7.54111		0.319884	0.017317
0.335082	0.361839	1.72632	7.59592		0.329222	0.02041
0.343139	0.383178	1.73437	7.66109		0.337645	0.027214
0.351196	0.41163	1.74225	7.72479		0.346068	0.029998
0.359435	0.416269	1.7503	7.78997		0.354491	0.025358
0.367309	0.428331	1.75873	7.85811		0.362547	0.027833
0.375182	0.42493	1.76678	7.92329		0.370787	0.026906
0.382872	0.435136	1.77393	7.98106		0.379942	0.02505
0.390929	0.453073	1.78162	8.04328		0.389098	0.02505
0.398803	0.483691	1.78949	8.10698		0.397337	0.02938
0.406859	0.489877	1.79718	8.16919		0.405394	0.028761
0.41455	0.514927	1.8056	8.23734		0.412535	0.030307
0.422058	0.546472	1.81366	8.30252		0.420043	0.031853
0.430481	0.565337	1.82226	8.37214		0.428282	0.030616
0.438354	0.581109	1.83087	8.44176		0.436888	0.03278
0.446777	0.604613	1.83911	8.50842		0.445493	0.039275
0.455932	0.625334	1.84753	8.57656		0.453916	0.034946
0.464171	0.646054	1.85705	8.65359		0.461973	0.038038
0.471861	0.652239	1.86584	8.72469		0.47003	0.039275
0.479552	0.657807	1.87408	8.79135		0.477537	0.040513
0.48651	0.657807	1.88269	8.86098		0.485228	0.039584
0.493102	0.691517	1.89093	8.92764		0.493468	0.049171
0.501342	0.72399	1.89789	8.98393		0.502073	0.048862
0.508666	0.751514				0.509947	0.055047
0.516356	0.75739				0.517638	0.055974
0.523681	0.781204				0.525145	0.057521
0.533019	0.810274				0.53192	0.059376
0.54071	0.826356				0.539428	0.058139
0.54895	0.840582				0.547118	0.056283
0.556823	0.854808				0.555358	0.058139
0.565612	0.894393				0.563231	0.060303
0.572387	0.927485				0.572752	0.060923
0.58026	0.950989				0.580809	0.062469
0.588317	0.967999				0.588866	0.068655
0.59619	0.9881				0.596922	0.07051
0.60443	1.01965				0.605894	0.075768
0.612853	1.04841				0.613768	0.084427
0.621275	1.04346				0.621641	0.09185
0.6286	1.03078				0.629515	0.096798
0.63629	1.0481				0.636656	0.105148
0.643614	1.08274				0.644346	0.114118
0.651488	1.13469				0.65222	0.122158
0.659362	1.17892				0.659727	0.130509
0.667052	1.21108				0.666685	0.132673
0.675109	1.25685				0.674925	0.135766
0.683531	1.29984				0.682433	0.137003
0.691588	1.31283				0.690673	0.144426
0.699278	1.33108				0.699461	0.151539
0.707885	1.34716				0.7088	0.159889
0.716308	1.38118				0.717589	0.176899
0.724181	1.40128				0.726744	0.19762
0.732604	1.40314				0.735167	0.213702
0.740661	1.41272				0.74359	0.221743
0.748717	1.44798				0.752012	0.231639
0.756408	1.52561				0.760618	0.244319
0.76538	1.60601				0.769042	0.26442
0.774535	1.64869				0.778197	0.272461
0.783323	1.66137				0.786437	0.283285
0.792296	1.70931				0.794311	0.299677
0.802183	1.73591				0.802184	0.335551
0.810057	1.74147				0.810607	0.358747
0.817748	1.75384				0.817747	0.387818
0.825256	1.80363				0.825987	0.410704
0.833312	1.86116				0.834227	0.440083
0.841369	1.91002				0.842467	0.450289
0.850341	1.93786				0.849974	0.46266
0.858214	1.95919				0.857482	0.463896
0.86627	1.97775				0.865172	0.496678
0.874144	2.03033				0.873412	0.542759
0.882383	2.07579				0.881286	0.601829
0.890074	2.07486				0.888976	0.659042
0.898314	2.10331				0.897399	0.702649
0.90692	2.18898				0.905455	0.744399
0.916076	2.26908				0.913145	0.781821
0.923949	2.3099				0.921568	0.795119
0.931639	2.35289				0.929808	0.79914
0.939146	2.39247				0.937132	0.79914
0.94702	2.43577				0.945189	0.839344
0.954893	2.45587				0.953612	0.895631
0.962767	2.4766				0.960936	0.957175
0.971374	2.49082				0.96881	1.01717
0.979247	2.49886				0.977782	1.12603
0.987487	2.56937				0.985655	1.21727
0.995727	2.6269				0.993712	1.3153
1.00415	2.66958				1.00269	1.37777
1.01202	2.72339				1.01092	1.4087
1.02136	2.80967				1.01971	1.43159
1.02978	2.86905				1.0285	1.48509
1.03729	2.89287				1.03729	1.53457
1.04443	2.89689				1.04571	1.62704
1.05249	2.91235				1.05469	1.72508
1.05981	2.95719				1.06256	1.85652
1.06714	3.00884				1.07135	1.98177
1.07519	3.05894				1.0794	2.0461
1.08398	3.11337				1.0871	2.0795
1.09149	3.17089				1.09497	2.11877
1.099	3.24419				1.10321	2.18279
1.10705	3.27604				1.11017	2.24279
1.11438	3.28687				1.11731	2.34485
1.12152	3.27883				1.125	2.44598
1.12976	3.32924				1.13177	2.58267
1.13891	3.39387				1.13891	2.71133
1.1477	3.46872				1.14606	2.81369
1.15594	3.52995				1.15338	2.88328
1.164	3.6017				1.16034	2.91606
1.17224	3.67809				1.16785	2.98441
1.18011	3.74706				1.17554	3.07811
1.18817	3.75912				1.18378	3.16038
1.19733	3.80087				1.19165	3.23058
1.20575	3.80365				1.19952	3.34965
1.21454	3.84107				1.20795	3.51047
1.22259	3.87571				1.216	3.65984
1.23138	3.92272				1.22351	3.7718
1.23871	3.94097				1.2312	3.88251
1.24676	4.03684				1.23926	3.97962
1.25372	4.15095				1.24676	4.07302
1.26178	4.25425				1.25409	4.16333
1.26874	4.30528				1.26196	4.26291
1.27698	4.34486				1.26965	4.32817
1.28448	4.37455				1.27661	4.47445
1.29346	4.38229				1.28467	4.63217
1.30151	4.37146				1.29272	4.74938
1.3103	4.40919				1.30041	4.83103
1.31836	4.44136				1.30792	4.94236
1.32715	4.55362				1.31634	5.0704
1.33447	4.66774				1.32367	5.144
1.34308	4.74536				1.33026	5.21174
1.35077	4.77103				1.33813	5.28689
1.35846	4.80753				1.34637	5.401
1.36688	4.87062				1.35461	5.56028
1.37512	4.91206				1.36359	5.72604
1.3819	4.93494				1.37256	5.88315
1.3894	4.96463				1.38098	5.99325
1.39691	5.03267				1.38904	6.13087
1.40405	5.10751				1.39691	6.24004
1.41193	5.17462				1.40478	6.27932
1.42035	5.25132				1.41339	6.28643
1.42804	5.30575				1.42181	6.37643
1.43591	5.40162				1.4306	6.55951
1.44379	5.42791				1.43976	6.70394
1.45221	5.43533				1.44818	6.86971
1.4599	5.40224				1.45605	6.99279
1.46777	5.42358				1.46448	7.16876
1.47638	5.52162				1.4729	7.28474
1.48517	5.63357				1.48059	7.38123
1.49322	5.7378				1.48846	7.43226
1.50165	5.83027				1.49652	7.50184
1.51044	5.92985				1.50439	7.6104
1.51886	5.99913				1.51318	7.76008
1.52728	6.03624				1.52142	7.86369
1.53625	6.03129				1.52966	7.99048
1.54559	6.04582				1.5379	8.1346
1.55401	6.10768				1.54559	8.3381
1.56299	6.17912				1.55292	8.48407
1.57141	6.24097				1.56116	8.59015
1.57892	6.32169				1.56921	8.65664
1.58661	6.40117				1.57782	8.77138
1.5954	6.52024				1.58697	8.87251
1.60345	6.6059				1.5954	8.96065
1.61188	6.68817				1.60327	9.10013
1.62085	6.69714				1.61078	9.24765
1.62927	6.75002				1.61828	9.43444
1.63733	6.7927				1.62597	9.59959
1.6452	6.80662				1.6333	9.74247
1.65289	6.82579				1.64099	9.817
1.66058	6.89692				1.64905	9.86772
1.66919	7.02558				1.65582	9.94566
1.67798	7.16073				1.66131	9.97875
1.68622	7.26866				1.66607	9.9537
1.69409	7.31969				1.66864	9.93885
1.70123	7.34103				1.6701	10.0143
1.70727	7.36113				1.67065	10.0623
1.71295	7.38309				1.66992	10.066
1.71954	7.41092				1.66809	10.0557
1.72632	7.45422				1.66607	10.0097
1.73437	7.58318				1.6626	9.93514
1.74225	7.75822				1.65893	9.80896
1.7503	7.86616				1.65472	9.65804
1.75873	7.95677				1.65069	9.48918
1.76678	7.98337				1.64685	9.35836
1.77392	8.02605				1.643	9.3395
1.78162	8.03223				1.63769	9.33671
1.78949	8.05543				1.63238	9.26435
1.79718	8.08079				1.62652	9.18548
1.8056	8.16893				1.6203	9.08714
1.81366	8.31614				1.61389	8.96096
1.82227	8.47943				1.60748	8.79364
1.83087	8.5985				1.60089	8.62324
1.83911	8.6653				1.5932	8.44974
1.84753	8.76859				1.58514	8.32696
1.85705	8.82364				1.57709	8.258
1.86584	8.84869				1.56976	8.18841
1.87408	8.85148				1.56207	8.14481
1.88269	8.87343				1.5542	8.04801
1.89093	8.95632				1.54687	8.00904
1.89789	9.0859				1.5401	7.87018
1.90484	9.18486				1.53241	7.67998
1.91327	9.2897				1.52472	7.43752
1.92096	9.38991				1.51758	7.25876
1.92847	9.49908				1.5097	7.16598
1.93671	9.55196				1.50128	7.0964
1.94403	9.56526				1.49341	7.08897
1.94952	9.54145				1.48498	7.06114
1.9541	9.54949				1.47693	7.02681
1.95776	9.57794				1.46759	6.88238
1.95959	9.62464				1.45898	6.69157
1.96069	9.64691				1.45074	6.45869
1.95996	9.6602				1.44214	6.25087
1.95904	9.66732				1.43371	6.12159
1.95685	9.63825				1.42639	6.04551
1.95428	9.51083				1.4176	5.96696
1.95062	9.3998				1.40863	5.85562
1.94751	9.27672				1.40039	5.79717
1.94238	9.25074				1.3916	5.77151
1.9378	9.19723				1.38299	5.69821
1.93213	9.20713				1.37567	5.56739
1.92609	9.15085				1.36816	5.40595
1.91968	9.13445				1.36065	5.25596
1.91382	9.08466				1.35278	5.11927
1.90668	9.02436				1.34527	4.95907
1.90027	8.879				1.33703	4.83845
1.89313	8.7386				1.32843	4.72248
1.88525	8.64736				1.31964	4.69372
1.87774	8.56603				1.31158	4.66897
1.87042	8.45067				1.30316	4.59537
1.86127	8.37861				1.29455	4.42342
1.85357	8.33686				1.28631	4.28981
1.84552	8.33253				1.27917	4.16333
1.83728	8.29573				1.2713	4.02261
1.82922	8.24099				1.26361	3.88158
1.82208	8.10924				1.25665	3.77674
1.81347	7.97811				1.24914	3.70499
1.80615	7.87791				1.23999	3.63355
1.79828	7.774				1.23212	3.55407
1.79022	7.67225				1.22369	3.47923
1.78235	7.5937				1.21435	3.38305
1.77484	7.58782				1.20611	3.32676
1.7666	7.56957				1.19879	3.21605
1.75836	7.4938				1.19165	3.03729
1.75049	7.4137				1.18432	2.83132
1.74261	7.30917				1.17682	2.71844
1.73511	7.22103				1.16949	2.6671
1.72778	7.11681				1.16162	2.63494
1.72101	7.02588				1.15338	2.60308
1.71387	6.883				1.14551	2.55979
1.70727	6.8128				1.13873	2.50814
1.70087	6.79239				1.13214	2.39433
1.69409	6.77414				1.12536	2.21186
1.68658	6.72652				1.11859	2.03064
1.67889	6.67178				1.11218	1.87631
1.67084	6.62724				1.10504	1.79095
1.66223	6.53292				1.09607	1.72137
1.65399	6.38849				1.08764	1.64653
1.64593	6.25025				1.07849	1.57972
1.63806	6.13304				1.0686	1.52375
1.62964	6.08912				1.05908	1.47303
1.62176	6.07768				1.05029	1.40066
1.61334	6.04923				1.04169	1.2884
1.60437	5.99325				1.03381	1.15851
1.59503	5.95088				1.02575	1.0781
1.58514	5.8915				1.01806	0.972947
1.5758	5.81016				1.01037	0.875528
1.56793	5.71182				1.00232	0.851714
1.55987	5.59986				0.993712	0.833468
1.55109	5.51079				0.985838	0.823263
1.5434	5.45451				0.9765	0.776563
1.53516	5.38431				0.967528	0.692753
1.52509	5.31719				0.958556	0.589767
1.5163	5.26957				0.950683	0.513069
1.50861	5.29586				0.942992	0.463896
1.50037	5.26771				0.935851	0.433897
1.49249	5.19411				0.92816	0.422454
1.48462	5.06576				0.920286	0.406992
1.47656	4.98226				0.91168	0.402043
1.46759	4.89536				0.902891	0.379467
1.45953	4.83381				0.895018	0.338953
1.45093	4.77134				0.887327	0.295037
1.44177	4.72712				0.879454	0.271532
1.43353	4.70454				0.871764	0.250502
1.42639	4.71908				0.86389	0.223906
1.41943	4.6764				0.85565	0.206278
1.41138	4.57125				0.847777	0.190505
1.4046	4.46177				0.839537	0.181227
1.39618	4.39497				0.831297	0.176589
1.38721	4.32198				0.823424	0.16762
1.37842	4.23291				0.815184	0.153703
1.37054	4.17322				0.806029	0.14257
1.36267	4.16364				0.797789	0.132055
1.35571	4.19147				0.789001	0.118756
1.34894	4.17848				0.780028	0.098035
1.34125	4.13766				0.771056	0.086902
1.33356	4.04395				0.762816	0.082573
1.32513	3.98055				0.754759	0.085975
1.31726	3.8887				0.746702	0.090305
1.30957	3.79097				0.738646	0.091232
1.30133	3.70902				0.729674	0.083191
1.29346	3.66356				0.720884	0.070201
1.28595	3.66077				0.712462	0.055666
1.27716	3.65891				0.704405	0.042986
1.26874	3.60387				0.696165	0.040513
1.26068	3.54696				0.688474	0.035874
1.25226	3.49377				0.680784	0.037421
1.24347	3.44892				0.672544	0.041132
1.23523	3.37563				0.663938	0.038039
1.22626	3.28501				0.655699	0.030617
1.21747	3.18296				0.647826	0.026906
1.2085	3.15698				0.63922	0.021957
1.20044	3.13502				0.63098	0.011751
1.19183	3.11059				0.62329	0.005875
1.18304	3.07997				0.615782	-0.00124
1.17462	3.02894				0.607359	-0.00278
1.16675	2.97915				0.599668	0.000308
1.15887	2.93276				0.592344	0.000308
1.15155	2.8539				0.583921	0.004947
1.14423	2.76607				0.575132	0.006184
1.1358	2.71689				0.566893	0.006184
1.12701	2.68937				0.559202	0.001235
1.11786	2.65009				0.551512	0.002164
1.10815	2.60339				0.544371	-0.00248
1.1001	2.5768				0.537047	-0.00309
1.09277	2.55793				0.530821	-0.00464
1.08545	2.55948				0.523497	-0.00588
1.07867	2.51123				0.51544	-0.00464
1.07171	2.45711				0.507017	-0.0068
1.06329	2.35784				0.498778	-0.0034
1.05469	2.3065				0.490538	-0.00278
1.04626	2.25856				0.482664	-0.00402
1.03821	2.20537				0.474791	-0.01206
1.03033	2.16578				0.467284	-0.0133
1.02264	2.15681				0.45941	-0.01949
1.01422	2.16486				0.45117	-0.02041
1.00635	2.12249				0.442747	-0.02412
0.997924	2.07022				0.433958	-0.01856
0.989684	1.97713				0.425352	-0.01454
0.981445	1.94033				0.416197	-0.01608
0.973754	1.90105				0.407042	-0.0167
0.966429	1.88775				0.39807	-0.01948
0.958922	1.84786				0.38983	-0.02258
0.951048	1.80858				0.380492	-0.02289
0.943358	1.78786				0.372618	-0.02412
0.936583	1.7656				0.364745	-0.02784
0.928527	1.70405				0.357237	-0.02165
0.92047	1.65024				0.348631	-0.02134
0.912963	1.60323				0.340757	-0.02536
0.905089	1.58931				0.332884	-0.0201
0.895751	1.54416				0.325376	-0.02103
0.886961	1.50396				0.316588	-0.02381
0.878539	1.4588				0.308531	-0.02598
0.8692	1.45107				0.30139	-0.02845
0.860594	1.43035				0.292967	-0.0368
0.853087	1.42107				0.284728	-0.03155
0.845214	1.37314				0.277769	-0.03031
0.836059	1.32829				0.270995	-0.03155
0.828002	1.28407				0.263304	-0.03186
0.818846	1.24108				0.256529	-0.03309
0.809874	1.17954				0.249205	-0.04206
0.800719	1.13686				0.240782	-0.04206
0.792479	1.10067				0.232177	-0.04175
0.784057	1.11243				0.224303	-0.03897
0.776549	1.10841				0.21643	-0.0368
0.768127	1.08243				0.208006	-0.03186
0.759704	1.03758				0.199766	-0.03495
0.75128	1.01594				0.192076	-0.03495
0.742858	0.991502				0.183836	-0.03742
0.734618	0.945113				0.17578	-0.03773
0.726378	0.901817				0.167723	-0.04051
0.718687	0.881096				0.160033	-0.0399
0.710631	0.872745				0.152343	-0.04701
0.702574	0.865323				0.145202	-0.05196
0.694517	0.840891				0.136779	-0.05134
0.68701	0.805325				0.128722	-0.05165
0.679137	0.760482				0.120665	-0.05319
0.67163	0.749348				0.112975	-0.04732
0.664123	0.722443				0.105468	-0.04639
0.656066	0.700175				0.097777	-0.04917
0.64801	0.67327				0.089171	-0.04701
0.640319	0.669558				0.081115	-0.04887
0.63208	0.659972				0.071959	-0.04948
0.623657	0.640488				0.062254	-0.04794
0.6156	0.622242				0.053831	-0.04392
0.607543	0.610489				0.046873	-0.04608
0.599852	0.598737				0.038817	-0.04701
0.591613	0.582036				0.030943	-0.04948
0.583739	0.548325				0.023253	-0.0501
0.575682	0.512142				0.015013	-0.05165
0.567259	0.483381				0.005858	-0.05443
0.558287	0.478741				-0.00238	-0.05289
0.549865	0.467608
0.541076	0.44998
0.53302	0.431733
0.524597	0.429568
0.516357	0.414415
0.509216	0.393076
0.502258	0.381633
0.494384	0.363696
0.486877	0.348542
0.479003	0.335862
0.471679	0.310502
0.463988	0.285451
0.455749	0.265968
0.448607	0.258546
0.441283	0.250195
0.431945	0.238753
0.423705	0.223599
0.416015	0.21463
0.407409	0.213702
0.399902	0.204424
0.393127	0.182157
0.384521	0.169786
0.375731	0.165765
0.368041	0.152467
0.360167	0.134839
0.351928	0.1302
0.344969	0.1135
0.337645	0.11381
0.329954	0.107934
0.321898	0.096491
0.313842	0.073296
0.305785	0.064327
0.298461	0.059996
0.290221	0.052573
0.281798	0.045151
0.273924	0.043295
0.265135	0.035255
0.256529	0.023813
0.248656	0.008969
0.241516	-0.00557
0.233093	-0.01856
0.225586	-0.01423
0.217895	-0.01268
0.210205	-0.01237
0.201049	-0.01175
0.192443	-0.01113
0.183105	-0.01825
0.17395	-0.03186
0.164794	-0.04299
0.155822	-0.05289
0.148314	-0.05938
0.140807	-0.06742
0.13275	-0.07824
0.124327	-0.0835
0.115721	-0.09309
0.105834	-0.09433
0.097045	-0.09711
0.088439	-0.09464
0.080383	-0.10206
0.073058	-0.10268
0.0661	-0.10175
0.057677	-0.0968
0.049621	-0.10484
0.041381	-0.10824
0.033324	-0.11041
0.024901	-0.1135
0.017577	-0.12309
0.009887	-0.12463
0.00128	-0.12463

## Sheet: Fig 2g
Figure 2g - Boxplot with stiffness ratio for pollen in H2O and CaCl2 solution
in H2O	in CaCl2
0.46531	0.749426
0.429962	0.556786
0.768631	0.514089
0.29695	0.676108
0.748972	0.565151
0.482736	0.633987
0.591486	0.660329
0.495096	0.712563
0.477498	0.628976
0.543384	0.710408
0.59251	0.530199
0.509883	0.748143
0.553671	0.622924
0.454917	0.604542
0.541582	0.479657
0.42776	0.603469
0.674215	0.657035
0.686517	0.667631
0.630885	0.713239
0.631945	0.662312
0.590993	0.771485
0.634779	0.773655
0.636982	0.719655
0.345278	0.737885
0.432331	0.70147
0.686332	0.690247
0.594597	0.735741
0.727613	0.660085
0.624518	0.550165
0.516586	0.705819

## Sheet: Fig 2h
Figure 2g - Boxplot with apparent stiffness for non-hydrated pollen grains
Apparent Stiffness (N/m)
77.3
276.6
220
120.9
140
203.9
160
63.8
111.1
213.3
65.4
466.9
136.5
96.5
143.4
71.3
278.5
226.7
280.7
181.6
200.6
399.5
209.4
215.2
129.1
137.2
123.9
154.3
366
373.8
62.7
140.4
336
191
141.4
191.8
158.9
192.1
337.4
125.8
357
86.9
172.8
109.8
88.8
357.2
154
262.6
92.2
305.8

## Sheet: Fig 2j
Figure 2j - Force-distance curves for simulated indentation of intine and exine
Intine Indentation			Exine Indentation
Distance (um)	Force (uN)		Distance (um)	Force (uN)
0	0		0	0
0.15	1.02822		0.05	1.56203
0.3	1.97805		0.1	3.08802
0.45	2.84122		0.15	4.59787
0.6	3.56731		0.2	6.08721
0.75	3.85258		0.25	7.5685
0.9	4.60359		0.3	9.03236
1.05	5.65746		0.35	10.4811
1.2	6.66309		0.4	11.9155
1.35	7.58745		0.45	13.3341
1.5	8.22848		0.5	14.7381
1.65	9.43452		0.55	16.1297
1.8	10.6406		0.6	17.5024
1.95	11.847		0.65	18.8635
2.1	13.0551		0.7	20.2104
2.25	14.261		0.75	21.5435
2.4	15.4619		0.8	22.8633
2.55	16.4657		0.85	24.1698
2.7	17.7563		0.9	25.4627
2.85	19.0588		0.95	26.7474
3	20.3734		1	28.0104

## Sheet: Fig 3f
Figure 3f - Heat map of indentations at different orientations of a single C. elegans worm
Distance to tail (um)	Angle around worm (°)	Apparent Stiffness (N/m)
370	171	0.6417
390	163	0.6779
410	153	0.5057
430	155	0.4939
450	156	0.477
470	156	0.4001
490	161.5	0.5165
510	163	0.4154
530	115	0.7954
550	117.5	0.6165
570	119	0.5321
590	129	0.7693
610	133	0.8386
630	136	0.7899
375	255	0.8761
395	256	0.8517
415	258	0.7933
435	259	0.7887
455	260	0.7104
475	266	0.779
495	267	0.6783
515	270	0.6451
535	271.5	0.5748
555	272.5	0.5261
325	21.5	0.5267
345	26	0.5999
365	25	0.5584
385	22	0.533
405	53	0.6424
425	50	0.5716
445	48	0.4749
465	56.5	0.5441
485	55	0.5107
505	55	0.4704
525	61.5	0.489
545	63	0.4931
375	88.5	0.9646
395	86	0.9422
415	86	0.8763
435	83.5	0.7699
455	92	0.7963
475	89	0.7499
495	87.5	0.7034
515	86	0.6758
535	85	0.5863
555	92	0.706
575	93	0.7471
595	94.5	0.758
615	94	0.7626
635	94.5	0.819

## Sheet: Fig SF1b
Fig. SF1b - Repeatability of mechanical characterization demonstrated through apparent stiffness values of onion epidermal cells
	Apparent Stiffness (N/m)
Measurement	Cell 1	Cell 2	Cell 3	Cell 4	Cell 5
1	17.68	26.6	28.1	23.27	20.45
2	18.62	25.76	24.43	23.34	23.67
3	21.31	25.7	25.7	25.28	23.72
4	19.51	25.5	27.79	24	23.7
5	20.35	26.55	24.56	23.59	22.81
6	18.33	26.07	26.59	21.96	21.41
7	18.4	24.92	25.13	23.92	22.84
8	20.48	24.34	25.6	23.85	20.76
9	19.61	24.81	24.7	23.51	24.16
10	18.69	26.33	26.66	24.25	20.5

## Sheet: Fig SF2c
Figure SF2c - Dependency between angular velocity, applied voltage, and excitation frequency
		Angular velocity (r.p.m.)
Voltage		23 kHz	24 kHz
6		125.786	45.977
5.5		105.82	38.3142
5		71.6846	30.303
4.5		60.6061	27.7778
4		51.282	23.8095
3.5		35.0877	17.7778
3		28.3688	11.9048
2.5		20.8333	6.60066
2		12.8205	0
1.5		6.47249	0
1		0	0
0		0	0

## Sheet: Fig SF3a
Figure SF3a - Histogram of apparent stiffness measurements of two (optically similar) pollen grains in H2O
Apparent stiffness (N/m) of pollen grain 1					Apparent stiffness (N/m) of pollen grain 2
4.8					12.8
7.1					14.7
6.8					18.9
7.3					19.5
7.9					21.3
12.6					23.1

[truncated: 6 more sheets: Fig SF3b, Fig SF3c, Fig SF4d, Fig SF4e, Fig SF4f, Fig SF4g]
